# Supplementary material for: A Diverse Viral Community from Predatory Wasps in Their Native and Invaded Range, with a New Virus Infectious to Honey Bees
Source: Viruses. 2021 Jul 23;13(8):1431. doi: 10.3390/v13081431 (PMC8402789; doi:10.3390/v13081431)
Supplement: Supplementary file 1 [file viruses-13-01431-s001.zip]

Archive with 5 entries (3 files):
- viruses-1304531-supplementary/
- viruses-1304531-supplementary/Supplementary file submission/
- viruses-1304531-supplementary/Supplementary file submission/Supplementary File 1.xlsx
- viruses-1304531-supplementary/Supplementary file submission/Supplementary File 2.xlsx
- viruses-1304531-supplementary/Supplementary file submission/Supplementary Tables and Figures.pdf
