# Supplementary material for: A Diverse Viral Community from Predatory Wasps in Their Native and Invaded Range, with a New Virus Infectious to Honey Bees
Source: Viruses. 2021 Jul 23;13(8):1431. doi: 10.3390/v13081431 (PMC8402789; doi:10.3390/v13081431)
Supplement: Supplementary file 1 [file viruses-13-01431-s001.zip › viruses-1304531-supplementary/Supplementary file submission/Supplementary File 1.xlsx]

## Sheet: Sheet1
					7, 8, 9 = Nest 1: Six mile reserve, Nelson, NZ	25, 26, 27 = Nest 1: Wijgmall, Leuven, Belgium
					10, 11, 12 = Nest 2: Tin line reserve, Nelson, NZ	28, 29, 30 = Nest 2: Hasselt, Hasselt, Belgium
					13, 14, 15 = Nest 3: Braeburn track, Nelson, NZ	31, 32, 33 = Nest 3: Wesemaal, Leuven, Belgium
					Viruses found in more than one location or colony have been named 'Vespula vulgaris'. Other viruses found in only one colony are named after location.
											Present in samples:
				NEW VIRUS contigs							Larvae (NZ)			Larvae (EU)			Workers (NZ)			Workers (EU)			Queen/gyne (NZ)			Queen/gyne (EU)
				GB ID	Name	Description (* variation in individual samples by up to 10% at NT level)	Closest match (GB ID)	Similarity (AA)	Size (bp)	Full genome?	7	10	13	25	28	31	8	11	14	26	29	32	9	12	15	27	30	33	Sequence (*note: some viruses have multiple strains)
			1	MZ443569	Vespula vulgaris luteo-like virus 1	Luteo virus, most similar to Norway luteo-like virus 1 *	MF141065	0.45	3110	Likely																			TTTTAAAAGTGCGTTTCCGTTTCTATATTTTTGTGTTTCTTTAGAGATGGAGAGCTCTGGTTCAGACAGTGGATCACTGCTAGGAGTAGATCAGCCTAGCTGGAGGCAGAGGATTAGAAGGTGGCTCCTTCTAAGACTTCTTCCTTATGTGATATTGTTGAGTGGAGTCCCGATTCTGTCTATGATAGTCTTGGGAGCTTTACACGGTTTGTGGCAGCGCATTTATAGCGTGCACCTTGAATCGTATAGAGCGGTTAGGGATTGGGTTGCAGGTTTGGATCCAATGCCTGACCCCCCCTCAAGAAATGAGCAGATAGCTGAACATGTCGTTAATTTGATTAAGGACTTTGATTACTATCTGCTCCTACTGGCTGTAACCGGTATAGCAACATTGCTCAC…
			2	MZ443570	Vespula vulgaris Moku-like virus	Iflavirus, (Picorna), most similar to Moku virus *	NC_031338	0.71	10040	Likely																			GATCTATTTTATACCCTCTTAGTTATAGTATCTGATCTGTTGTGCTCGTTAACAAGCGATAGTACGTAACTGGCTATCTCTGCTCGAGGATGACTAGAGTTTAGTTAAGTCATTTTAGATAGTTTTCAGTTGCATTTATTAACAAGCTATGATACAGTAACATGGTCGTAGCTGCTTGAATGTTATCTGAGTATAGATTAGTTTTATTTTAAGAGAATATAAATAGGTTAAGTTTATTTGGAAACAATTTCAAAATTTTAGTTCAAGAGGTAACTGCTATTTGCGGATAGTGTGAACCTTGATTAGTAACAAAACATCCAATTCGTTGGACTAAAAATTATAAAACTCAACTGCATTATGTGTACCTAGACGAACGAAAGACTAGATGCGAAGCCGTGT…
			3	MZ443571	Vespula vulgaris Sobemo-like virus 1	Sobemo virus, most similar to Wenzhou sobemo-like virus 4	NC_033138	0.79	3141	Likely																			AAATCTTTCACCCTTATAAAATATTTAATTTACAAATACCAACGAAAAGCGAATAGTAAATATGAGTTTATATAATTCATTAAGTGATGTAGTCATGTTAGTGGGAAACAACATGATATACATACAAATCCTGTTGCTAATAGTTTTAGCTATAACATCAGTCAACGTGTATAATCCGTTGAATAAAACCATGTTGATTATATCTTTTGGATTGCTTTCAACCATAGTGGCGAAAGCTGTAATCCAATTGATATTAGATACCTTAACGGATGTGTCGTACCGGGCTATGAATGGATTTGATGATTTTATTGAAATGGCTAAGGTTAGTTATGATAATGCCCAATATAGATTAGTTAGGAATACTGACAAAGAAATGTTGATGGCTTTTGTCATTGTATT…
			4	MZ443572	Vespula vulgaris Permutotera-like virus 1	Permutotetra virus, most similar to Hubei permutotetra-like virus 6	NC_033114	0.44	4862	Partial																			TATTAAGTGTTATATAGTCGTAATTTTTAGCTTTTTGTAATTATGGGTAATGATTTTACTGCAGCGCGTTTGTGCGATCAGTGCAATGAAAACTTTTTCGAGACTCAGGGACGCAATTATCGGACTAGGTCCGAAGCGTCATCCAGAGTCGGTGGTACTCCTTGTCCTGAATGTCCTCACTGTGGTTTTTCTATCTCTCCAGTTGTGGATGATGGTGGAAATAATAGTCGATTGGACGAGTGGATCAGTGTTGTCACGAGATTCGGAAGAGACGTTGCCGGATCGCTTGGGAAAAACTCCAGTGGAATCGTTAGTGCCGTACACCATATCGAGCAACTTAACTTATACTCAGCCTGGTTACATAGAATTCAAACATGTATGTTTAGCATTGTTGCCATC…
			5	MZ443573	Vespula vulgaris Picorna-like virus 1	Picorna virus, most similar to Cricket paralysis virus	NC_003924	0.48	9290	Likely																			GTACATTTTCATGTACTCCATACAAGTGTTGTTGACGGCTTTCCATAAGTCGATAGGCCTATGTAAGCCACCTGAAGCTCTATGCTCGTTCCACTGTAAGACTGGTTTCCCCAGCATTTGTTCAAATTGCCCTCATGTTCGAGTTATAACTTTGGTGCATTCCGTTTATGGATTGGCCCTTTCTGGCTGAAAGGAGTGATTTAGGTGTATACCCTTATTGTTGTTTTATGAGTTTACTTATAATTCCGTGAGATGGATTCCCGAATATTGTTCCATGAATTCCAAATCAAAACAACTAGATTTAAGAATTATATATTATTGTAAGTGTATACCCTTGATTATTTGGGTGTCAATTAAATAAAGTTTATTAATTTAAGTTATGGATCTACTCTCAAATAT…
			6	MZ443574	Vespula vulgaris Partiti-like virus 1	Partiti virus, most similar to Hubei partiti-like virus 42	KX884166	0.65	1442	Segment																			TGATTTCAGCCATGTACTCATTACCGAGTAAACACGGATTTAGTCAGCGTCATAATAATGACCCGACTCCGTCTCCTTTCTTGTCGTGTGAAGAGCTAACACGATTCAGACGCAGCCCTGTTACTTTGCAATTGATTCGAGATGACCTTTTGCGGTATGGTAACAATACGAAACGTCCATCCTGTAGTATGTTGGATCTAGCAATTACACACGCTAGAAGAGCTTTTCAACTACCTGACCCTGAGAAGATGATCCATTTAAACGATATATTTAATAGAAGTGATTTAAACATTTGGAAATCATCACCTGGTCTACCCTGGAAGGATTTAGGATACGCAACAAAGAATGACATCCGCATGGATCAACAAGCTATAAATAGTATACGTTTGTTTTGGCATC…
			7	MZ443575	Vespula vulgaris Partiti-like virus 2	Partiti virus, most similar to Hubei partiti-like virus 20	KX884140	0.54	1691	Segment																			TTGAAACTTCATGATTAATCGAAAATTATTTCGGACAGGATGTCAATTTCACTTCAAACAAAAACTAATGCCCGCTACAAAACTTGCGACATAGTCTCTTTTGAATATGAGCATTTTGATGAGGATGTAGTTTTCCCATTGGTTATCCATGGAAGTGAGCTCCCTGATGGTAGTGGTTTTCCCTACAAGCTTGAGAGGCCTAGTCTATCATTCAAGACCTATAGAGCTATGGCTGAAAAGGGGCTCAAGAATGTGGCCGATAGAGTTATAACTACTAAATCTCGGTCACACATAACGCCGGACAATATTTGGCAAGGTGTTTTAAAATACGCTGGTTCTGTTCCAAAGAGATGTACTGATCCAGTCTATCAGCGGTGTCTCGATGACCTGAGAGCCGAA…
			8	MZ443576	Vespula vulgaris Luteo-like virus 2	Luteo virus, most similar to Culex associated luteo virus	MH188016	0.45	2714	Likely																			TATAGAGAGAAAAATATTGGCTTAAAACTAATATTATATATTGACGTATAACTATTGCAGTGATTATTAATCAGCCTCGAGACCATGGTAGTTTCAAGTTTTGCAGTTGGCTTGTTGGGAGCTTTGATTGGGGGTTATGTCGTTCATCTGACGTATTCTTTCAGTCTAGTTCAAGAGTGTACTGTGCAGTCTTTTGAGACTGCCGATTTAATCTGGGATCTGTATAGAAGAATACCGGATAAATTTGTAAATTGGCTGGTTTTAGCAGCTATTCTTGTTTCGGTAAGTTGTTTGATTGGATTATTTCGTGTAATGCGGTTTTTTCTTGCAATTGTCACGTGTTTCACAAAGTATTGTTGGAGGCGCGTGCGGTGGGATTTTATGGGCATTACTCGGTAC…
			9	MZ443577	Vespula vulgaris Picorna-like virus 2	Dicistrovirus-like (Picorna), most similar to Serbia picorna-like virus 1	QNS17456	0.79	9145	Likely																			TGTTAGATGTACGACCACCGCTGAGACCGAAACGACGTTAGTTGAGATAATTTCAATATCCTAACGTTGGTAGGTCAATATTCGTTGGTTGAGCATCTCGTCTACAGACGAAGCTGACAATCTGAAAGAAGATTGACAATCTGAAAGAAGATACTCATAAAATAAACATCATTATTTTAAATTTAAACAAAGAATGCAAAAGTTGCTTAAAGCAAACATTCGAAAACTCACTATAATTGCAAAAGCTCTCTAGAAGAGACAATTATGGTTTTAAAAACCTAGCTATCAAACCTCATCGTTTCCTATTTATAGGATTACCCGATAGCATTAAAGCGTAGAGGTCCCACGGGCACTGCGGAGCCCTTAAAATCCGCATTTAGTTTAGTTATTAGTTTAGTT…
			10	MZ443578	Nelson Picorna-like virus 1	Picorna-like virus, most similar to Lasius neglectus virus 1	NC_035450	0.55	8353	Partial																			GTTCCAGGCGGCTATGTTAGAGATACTCTTCTTCGTAGCATTGCCAAGGAATGGGATTTATCCCAATCCTCTCAATTTGAATTTGATTTGACGGGTTCTGTTCCTATTCGCGCAAGACCCGCGCAATGGGTTAATGGAGCCGATCCTTTTAAAATTGGCAGAACAGTTGGCACATCTTTTGCAGTTTATAATACACCATGGTCAGAACGAGAAATGGGATATTTTAAAGTGGGCGTGGCCCAGACAGTTTCCCCTGGAGGAATTTTTCCCGATTCTTTTACTATTTTAGTAGAAAAATCTATTAAAACCCCTAACTTTATGACTCCTACCGATTCAAGAACAGCTTGGATATTAGCGACGGATAAAGAACCTACATATATAGTACCTCAGTAATGGATA…
			11	MZ443579	Nelson Picorna-like virus 2	Picorna virus, most similar to Hubei picorna-like virus 13	NC_033126	0.42	8629	Likely																			CAAAATGAGTTTTTTCGATGGAAAAAATGATACCTCCCTGTTGGGGGAGAAATCTGCTGATTCTGAGGGGTCAGGAGAGGGTGTATCAACCCAAGCTACCTCAACCCAGTTAATGAAGTCCAAGAAGGAGTTGGAATTGGAAGCGAAGAGGAAGGATTATCGCGATGTTGGTTGTCTGTATGTAACAGAGGACTGGCCGGAAATTAAACGACGTGACATACTGCAACTACTAATTGACTTGAATAAACACGAATGGGCCGAAGAATATGTTACTATTAGTACTAACGAGGCTTTGTCAAAGGAATATAATGAGAGGAGATTAATGATTCAGAACTCAGTTATGGTGGATTTATACCATCTTAAATTACCTCGGAGTGACCTTTGGCATTTGCAAACAAA…
			12	MZ443580	Nelson Picorna-like virus 3	Picorna-like virus, most similar to Sanxia water strider virus 9	NC_033173	0.72	9536	Likely																			GGAGACCCCCACACGACTTTTAGTGAGCAATTAATTAACTCACTCATATTTGCATTATGCGGACTTTATATTCAAACGAGTTTATTTCAATGCGGATTCTTAGTTCAAACTTACGAAGCGGACTACTTATTCAAACAGGAAATTAAACCACGCGGACGTATCGTTCAAACAGATGTGTATATGCTTAGATTACCCCAAGACAGCTGGATAGACAGCAAACAACAAACTTACATTGTTAGATGCTTATTCGACAATGGCGATGAAAGTCTTGTAATGACTTTATAGAGTAAAGGGCGGAAACGTGTTTTACCACTAGGAGAATACATGCAAGCAGGCCTTTATATTTAGGATTGACAACGAGTCACTTGTTGGCATTAATTTATTTCGTGCAAACTCTTA…
			13	MZ443581	Nelson Picorna-like virus 4	Picorna virus, most similar to Washington bat picorna virus	NC_030843	0.56	8285	Likely																			AGGGAACACCCCTAGGGACCCTTTTTAACGGCAGCACAAGTCGATAGCTTACTTGGCTCTGGAACACTGTAGAAGTAGTTCTGGTGCTCCTTGGAAATAATACCGTTTGTAATCATCCTCACATAATTTCGATTATGGCGAGTTTGCGTAAAATTCCTCTGAGCACTTCCTTCTTCTTACGTTTTTCACCCACAGAAGTATGTGCAACCCCAGAAAACAATCACGATGTTTGACGGAACCCCCCAACAACAACACACACACACAAAACAAACAAATTTGCTAGTAGAGAGAAAATGCCTTATTGTGATTTTTATTACCTTAAGGAATTGCCGGAGGCCACTGGATAAAACCAGCAGGACCGAATCTTAGCAAATACACAGGCAGGATTGGAAATTGACC…
			14	MZ443582	Nelson Picorna-like virus 5	Picorna virus, most similar to Volivirus sp. (spider)	KY316058	0.66	6729	Partial																			CTCATGGTCTCCTATGGTGCAGGGATTAATCTTAATGAAAAATCCCAATTTGACGAAGCATCTTATTTGAACACTTATGTCATAGACCTTCAAGAAAAACATGAAGTTGAATTCACCGTCCCATTTTTCTGTGAACGACCCTGGTTGCGCTGTGATCGGTTTCGCCGTTTTACTGGCCAAGCCGAAAAAGAAGTAGACGATTTCAACTGGGAACAAGTAGGTTTCATCGACATTTACGTACTCAATCGACTCTCTCATCCTGAAGCTGTTTCATCCAACGTAGAAGTAAATATACTTATCTCTGCTGGAGAGGATTTTGAGCTTGCTTTCCCAAGTGAACTCTCATCCTTTCAGGCAATAGGTAGTACGCTTACTCCTGTCCCACCATCATCACGACTA…
			15	MZ443583	Nelson Picorna-like virus 6	Picorna-like virus, most similar to Wuhan arthropod virus 2 - Variant A (80% ID with Variant B)	NC_033437	0.5	10071	Likely																			TTGCACTTTTAAGTGCACGTAATATTGTCAACAAGCTCTCGTTGTAAAATTGAGCAAAATATAATCAAGCTCCCGATTTAAAATTGAGCAAAGACCATTCTAGTTCTCGAATCAAAATTGAACTCTTCTAGCTCCTGAATAGAAAAATTGAGCACCCCTCGCTCTCGGGAATATAACATTGAGCAAAACTTTCAAATTACTAATAATTTTTACTTGTTTAACCTGTTGACGAATTGTAGGCAAATATATTTATTTATCATTTAAATATCGGGCTACTAATCTTAAGTTAACCATGATACCGAATAAAGTAGGTCCAAAGTGAAGTGAAATTCATGGAGGCCGTTGTGGCAATGGCTTAAGACGTATGGTTTTAATGTTTAGCAAACACATTATCTGAGC…
			16	MZ443584	Nelson Picorna-like virus 7	Picorna-like virus, most similar to Wuhan arthropod virus 2 - Variant B (80% ID with Variant A)	NC_033437	0.56	9578	Likely																			GCACTTTTGTGCACGTAATTTAGCCAACTAACTCTCGTTGTAAAATTGAGTAAAATATATTCTAGTTCTTGAATTCAAAATGAACTGTTCTAGCTCTCGAAAACAAAAATTGAGCAAAATTTAATTCTAGTTCCTGAATTAAAAATGAACTGTTCTAGCTCTCGAAAACTAAAATTGAGCAATTTTTACTATCTAATTTACAAATGTTGATGTTAGAAGGCAATTAAATAATTATTTTATAAGTATTTGGGCTACTAATCTTAAATTAACCATGATACCGAATAAAGTAGGTCCAAAGTGGAGTGGAATCCATGGAGGCCGTTATGGCAATGATTTAAGACGTAAGGTTTTAATGTTTAGCAAACACATTATCTGAGCAATTTACGTACGAAGCAGCAC…
			17	MZ443585	Nelson Picorna-like virus 8	Picorna-like virus, most similar to Lasius neglectus virus 1	NC_035450	0.57	11865	Likely																			AAAGAAATTATGTTGATATTGTATATAGTTCTTCCAATTTTCTTTTACAAATGAATTTATTACAAATAATAAAACTTTTATCTTTTCTTTTAAACGAATTACATTTCCTTTTTAAGAACCCCTCTCTACTTCATGAATAATGAATGTTATACAACCTATGGAATCTAATATAGATAGTTCCCGTGCTAAAGAAATTGATCATGGCACTGTCCCTTTGAAAATGCAAAATGTTATACTTGGACTTCCGGAAAAACCTGGCATTCAATTTGGCAATCGAGAATCCGTTAATTCTATTAAGTGGGCTTATGAGCAATTAGTTTCACAAAAACAATTGCTTTGTACTGTTCCTATACAAGTCGGCGCTTCTACAACTTCTCCTATTTTCCTACTTCAAAATTC…
			18	MZ443586	Nelson wasp-associated virus 1	Unclassified virus, most similar to Pinella virus	KX580890	0.6	5281	Partial																			CCTCAGACAAGCTGGGACCTGTGTTATTGCTGCGGTGGCCGAGGACGTCACATCAGAATAACCATGGAAGTGCAACCAATAGTTAAACAACCAGGTTATTCTTGCTATGGCCAGGATGCTTCACAGCTGCCTGGTCCCCTTCCTATTCTCCGGGAAGGTGGGGTGCCCTCCGGGGTAGTACCAATCGCTAATGGAGACTCTACGCAAACAAATCAACAAATCGGCGAACAACTCACTGGTGCAGGATGCGCTCTGCCAGTCGGTGATGCTGACGTCCGCCCTCGGGACGTTAAATTAACTGAGGAGCCTGCTAAACATCGTTGCACACATCGCAACAAGTTTACCAGGAAGTTGAGGCGTGTGTTTGAGAGTGACTCGTGTTCTGAGTGCTCAGTTGAG…
			19	MZ443587	Nelson wasp-associated virus 2	Uncharacterised virus, most similar to Diaphorina citri associated C virus	KX235518	0.44	2314	Likely																			CCACGTTAAAAAATCCCCTGCGCATCGGATTAGCGCACAGGGCCCTTGCGACATTTGTGCTACGCTTGCCAACGCCATGGCTGATGCTGAAGTGCAAATCCCCCCAAATGAGCCAGCTCCGGCTGAAGAGGGTCAGGCCAACCCTATTGATCAATTGAGAGACTGGGCCAGAAATGGCATGATTGGCCCTGAGCCAAATATACCTGATCCCGCCATCATCGAACAACGACTACGACTACACGAACTAGGACATCGGCTTGCCGCCCAAGACGATCTGGAGAGGCACCTGATTGCGTATCTGAACGTGAAGTGCTACGGCAAGAAATTTGATCGCAGCTACCTTTCTTACATCTCAACGCTGCTGAATGAACAATTGGACGCCCACAGAGTATTTGACTA…
			20	MZ443588	Leuven wasp-associated virus 1	Unclassified virus, most similar to Wuhan insect virus 21	NC_033491	0.8	3730	Likely																			TTTACTTAGAAAATCGTATCTACTTCAGTATTCTGTTCAAATACTATATATGCAATCAAAATGCTCGGCTATGTGGCGTCAGGTATTAAAGACGTCGCAAGCCATCTCGGAAATGGTCCCGCGGTGCACCGACAGGTGCAAGACATTTTGTATCCCCCCAACCTTGCGGAAAAAGCTGCCCACGTTGTATCGGACTTTGTACGTCCCAAACCTCACCCTGCGATTGACGCCATTCGTCAGGGTGTCACCTGGGTGGCGAATGTCTGTGTCTCTACAGGACCACCTGCAGCAGCATGTGCCAGGGAATACGGAACCACCGCCGCTTGGGTGCTGTCCGGTACCGTTCTCACCACCGCCGGCGTCGTGTGGTGGCGACACACTCGCCACTACTCCACTGTC…
			21	MZ443589	Leuven Picorna-like virus 1	Iflavirus, (Picorna), most similar to Sacbrood virus	NC_002066	0.36	9022	Likely																			TGCCAATATTATTTTAAAGCCTTGACAGTACCTGGGGTACGGAGGTTCTAAACCACATATTATTTACAGCAAATTTTCTTTTAAAGTTCTTGTTATATGAGTGTTACATCATATAATACTACGTCTTTTGTTGAGGTTCCAGAATCTGATAACGAAAGATTTGAGTTTACTAGCTCAGAATTTCAAGAGTTGATAGAACAATGGCACCAAAACACGTTTTTACGTCGCGTCAAGAGATTTGTAGGTCGCTTGCGCAATTGTGTGTGCTCAATGATAGCATATCCGTCATTGGCCGTAGTAACACCGATCTTATTAACTCTTGGCTCATGCGTGTTGGTTATTCTACTTTGCATGAAAAGGTCACGCACCACCAAAGTGGTACTCAATACCTTTGGGAAG…
			22	MZ443590	Leuven Picorna-like virus 2	Iflavirus, (Picorna) most similar to Nesidicorus tenuis iflavirus 1	KY969634	0.46	10231	Likely																			GTTAAAAGAAATTTTAACTCTCGAGAAGATCTCGGATTTCCAATCTATGGGGTCGATATGTTACGTGATGTAGTCCCGTAATATATCGTCTTTTCAGTTTATGAAGGAGCTTAGTCCAAACTCCTAATTATTTGAGACCATCGATTGTTTGCCGCGAATTCCCTAATTTCTCTGCTGAGAGGGTAAACCAGCAACAATTTAATTATTATTAATTTATTTTAGTTTCACCCGATGTATCTAGATTTTCTTATTATGTAGAATTTCCTTTACATCGGATGACTTTATTGTAATTAATTTTGTAGAATATGTAGTTTTAATTAAAATTCCGTTATAGGTTGCATTGCCTGTATTCTGCTATTCTTATGTAGGATATCTTATACAGGTTTTGTACTCTATAGC…
			23	MZ443591	Leuven Virga-like virus 1	Virga virus, most similar to Hubei virga-like virus 23	NC_033192	0.43	7907	Partial																			TCTAATTTCTTGTGTTACACGAGAAATTATAAGGTGAACAAAATCGAATGCGAACGCGACCGCGCCCTTTATCTGAACTAAACTTTTTGAATATACCGTTGTGTTACACGATAGTATAGTTTCACGTGCTACACGTCTTAACTAAATTCAAAATTCCTTGTTCAGTTGCAAACGACCTCGACATGTTGGGATATTGTTATCTTAACATTATCAACGTCCTTCATGGACAAAAACGGGGATTACGGCAAGCCAATTTTATGGCTGCCGTTAGCCTCGGCCCATTTCCTACCCTATCTAACCTTCTTGTTTATTGTATTGAGGCATATCCTTATGCAATTTTTGAGAGGTTTCCGGCGTTGGAATTGGTTGGAGAAGAACGACTCCACGCTCCAACTTGTA…
			24	MZ443592	Leuven wasp-associated virus 2	Unclassified virus, most similar to Wuhan arthropod virus 3	NC_033425	0.23	10373	Likely																			TTTACAAATTATTATTTAAACGAATTAAATTTCAAACAATTATTAAATATGAGTTTATCAAAGTGCATCGGAACACGCAATCCTACTATGGAACGCGCCCGTTTGCATTATATGCTCACACATTATAAAGCAGAATTCAATTTCTGCTATACTCAACAACGCAAGCAATCTGCGATTAGGTTCGCAGAAGAAAAACGATTAAGTTCGTTGTCATCCCAAAAGCGCTTCATTGCGCAAAAGAACAAGTTGTGGATTAAGTTCCGCAAAGAAGTTAGGAGACAACAACGCAATTCAGTTTGCGAGAAGAGAGTGAGGCAAGTTAACTCTTCCTCTACAAACCAACAACAACAACAACAAACGCAATTTTCGGTTAACTCCTTAATTCAAACCCTTACCATC…
			25	MZ443593	Leuven wasp-associated virus 3	Unclassified virus, most similar to Wuhan fly virus 4	NC_033462	0.48	8983	Likely																			CTTTTTGAAAAGAATAAGCCACCTAGAGTTGTTAGGACTCATAATAAGAATTTGTTTAGAAAGAAGTTACTTAGCATTCGAAATGGCAAGAGTCGAGTTGATGCAGTTAAGAAATTACTGCATGAATATAATAAACATGGTAAGTTAGTGCCTTCTGCACATACTTATCTTCGATTAACTTTGGCTACTAAAAAACATATATTATATAAATATATTAATTATAATATATATGGTAGAATTTTGCGAAAAGAAGTTCCGCCTAATTATATTAGAGATTTTCTTCTTTATGTTAAAAGATATAATAGTAGTAAAAGTGGTCGTCTTCAGAGAGAAAGGCGTGAGTATTTTATTAATAAATTAAAGTCGTTAGAGAATAATCGCTTTTACTTATTGAGTGAT…
			26	MZ443594	Leuven Sobemo-like virus 1	Sobemo virus, most similar to Wenzhou sobemo-like virus 4	NC_033138	0.43	2806	Likely																			TGAAGAGAAATTTTTATATTTCTTTATTGAGTTATTTTAAAGTTTAAAAGCTTTATTATTTTGAAATGTCTACTTACTCCGGTGTTGTTGTCGAGCCACGCCTGGCTGATAGGGCATGGGACCTGCTCCTTTCCCCTATCGTCTTGTTTTGGGCGATGATTCCAACCGTAGTGCGGGTGCAATTTACCCGTATACCAGCAGATGTGGTCCATATGATCCTCTGCCTTGGGTGGACAGTTTTAGTCTACTATTGCCTAGGGTACTATATGTACTCTGTTATTACACCATATTTAAAAACACCAGTTTTTATCGAACAACTGTATAATATGACCCTGGTTTATAAAGACCAGGTGGAACAGTTTCAATATGCTGCTTGGTGGGAAAATTGTTCTTGGCGGA…
			27	MZ443595	Leuven Sobemo-like virus 2	Sobemo virus, most similar to Hubei sobemo-like virus 49	NC_032233	0.51	2707	Likely																			AAAGAATTGCTGTTTAGCGTTTTATTCTATTTAATTTATTAAAATCTCCTATTTTGAAGTAATATTTGAAATGGTGTCTCTATCGATGGATGTTGTTTTCAGGAGGATAGTGGAAGAAGCATATTTATCTATGCACCCTGTCCCGGTGGGTCCTGATCCGGTAGGGGAGACGCAGAACGTCTTGGGGGGAGTTTTCTCTCTTTTGACCTCTGGAGTTCGTGCTAGTACTGGCACCGCCAGGGCTTTGGCAGGCAAGGTTGATGCTTTGCCAGGCTGGGCTGTAGCAGGTGTCGGTATGTGCGCGGGAGTGGTAGCTCTTAAAATATACGAAAAGAACAAGAATAGACTGTCTAGTTCTGTAAACAATTTAAGATTGCGGTTCAAACGCGATCTTAGGGT…
			28	MZ443596	Leuven Nodavirus-like 1	Nodavirus, most similar to Hubei diptera virus 16	NC_032872	0.52	2848	Likely																			GGGAACATTCAATATACAGGACAGGCAATTATACTAGCAACTTTTACCTCACGGCAAATCTACAAGTCACCATGATGGGAATATTCGCAATGAACTTTCTTGGCAAATACTGGAACGTACCAGAGTGTACGTACCCGTTGCTGAGCGAGAGCGTGGAGGCAGGCATCGAGATATGCACCTCCGTTGGGAAAACTATCACATGGAAGCACTGTACGATTGTTTGCGGAGTAATAGCCACTGCGGGAGCCGTTCGGGGTGCAGTGTATTTCATCCCGAGCAGAGCCCTGTTAAGTAAGCTATGTTTCTTGACCAAGCGGAACGTTAATAATCAATTCCGCCTTGCGTTTAACACTAATTTCCGTGTGTCAGAGTCGCGTGATCGAGGATCCGCCCATTCAC…
			29	MZ443597	Leuven Nodavirus-like 2	Nodavirus, most similar to Nodumura virus	NC_002690	0.44	3190	Likely																			ATTTTCTAAAGAATATAAACCTTGTCAAAACTTCGTCAATTTGAAAACAAAATGAGTAAGTTATGCCGTGATACAATCGCGTACGCGTTCAAAACTATCTGCCGAGTAACCGAAGTGAAGGTATCGATGAAATCGCTCATCTTTATCTTTGTTTCTGGAGGAGCTTCAGTCTACATCTTGAAACACCGCTCGCGCATATTGGGCACTACAACAATCGGGTTGTATCTCAATATTTTGATTTCATTCTTACCACGCTTACTGCAAAACATAATAATGGATCGCACTCGTAAGGTGATAAAGAGGAACTTTTATCCCTTGGATGGATTATACAACACAACACCATACCGTCTGAGTGATAATGGACATCCTCAATCAGGCGCTGTTAGAGACGCTGCTCGC…
			30	MZ443598	Leuven Tombus-like virus 1	Tombus virus, most similar to Hubei tombus-like virus 30	NC_032455	0.53	2203	Likely																			ATAGAAACAAAAACCTTTTAAGCGCAATGTTGAACAATATATTAGGAAATGCAAATGCGGAACGCACCGCTCAAGCTGCGCAGATTGAAACTCTACAGACACAAATCAAAGATTTAACAGAGACAGTTCGGCGCTTAACATCCATGTTGATTGAAGAAGACCGCGAAATCGACTCGAACCGGACATTGTTACTTAAACAGGAGTTGGCAAAAAATCGTGCAACAGCTGCCTTGGCCACAAAGGAAGCACATAGACAATTACGAGATTCTGAGATTCCCCCACGCATTGATGAAGCCGTGGCATATTTAAAAATTTACACTATGGGAAAAGAAATAGATTCGAAGTATGCAACCTATTGTGCGGCATTGTTGCGCGTGTATTTAACTACACGCATGCCAC…
			31	MZ443599	Leuven Bunya-like virus 1	Bunya virus, most similar to Linepithema humile bunyan-like virus 1 (-ve sense RNA virus)	MH213237	0.24	1861	Partial																			TGCTATTAACTTGTCCTTCTATTCCTTATAGTGGGTTTAGAGGTCAGATATCTCACTTAATAAAAAAGAATTATAAACAATGCATAATCTTGAGAAGGCCTCTAGAAAATCATAGCAAAACTGAGTCTAATAAGCATATGAAGGATAAGCTTAGTCTTAGTTTATTCATCACAGATCCAGAGTTACTCCAGAAGACAGTAGAATCAATCTTGTCATCTGAAGACTGGGAAGATCACCCATATTCTAGTGTGATGGAATTAACCAAACAAGAACAAATATTGCATTTTCTAAAGCTACACTACAAAGTTTCACCAGAGGAGTTTAGAGAACATCTATCAGATTATATGTATAATTGTAATGCAGTTTATTTGCTCATGTACACTCAAGAACAAAGGAAAA…
			32	MZ443600	Leuven Tetra-like virus 1	Tetravirus, most similar to Thosea asigna virus	AF062037	0.37	1858	Partial																			GAACAATAACATCGTTAAAGAGTTGGTGCCGCTAGTTAATAAACTGGCTATCGGACAACAACGGAATGGTAATGGAAGACGGCCACGCCAGCGGAGGCGTAGGAATCGTCGCGCCGCAGCCCGCAAGGTCGGGTTAGCACCAGGGCAGCTCTCAGCGCCAAATACCAAAATACCCGCCATCATTTATTCAGGCATGGACGATCTACCGGAGGCTTCCAAGGGTTGGATTATTAAAAGTCTTGACCCCTGCGGTGAAAATCGCGGTAAGCTTGATTACGGTAAGATCCCTGATGGCGCTATACCACAATCGGTCTGTGGTGAGTTGAGGCAGGTGCTGACGGTGCGTAAACCCGGTGTCAGTGACATGATCGTGCCACTTGACGGAGGCATGTGGGCGCT…
			33	MZ443601	Leuven wasp-associated virus 4	Unclassified virus, most similar to Wuhan spider virus 9	NC_033709	0.35	4200	Likely																			ATTTTTGAGGTGCTCCGCAGGCCTCAGTGTTCTTTTAAAAGAATGTCTTTATGAGTGGCCATTTGCCACGGTATTATTACGCTGCACAGCAGCCATGGATGCGCGACCCGCAGTTCGCAGTCCCTTATTTCCCGAGATTGACACCCAGAGGTCGCCGAGGGTCCGGAAGCCTGGCCCGCGCGCGAACCGATCCCCGACAAGAGTATGTGCTACCAGCACTAGAAGAGCATCCCACAGTTCGCCCCCCACCAACAGCCCCACCACCGCCCAACCGCAAATCGAAAGGGGTACAGGCGACAATGAAAACCACGACTCCGCTCCAACTGAATTGGATGGAGCGTTACGCACAGTCGAAGGGATGCCAGAGTTCACCCACGATGGTGGACGGGAGTACTCAGG…
			34	MZ443602	Leuven wasp-associated virus 5	Unclassified, most similar to Shuangao insect virus 12	KX883912	0.61	9599	Likely																			GTATACCCTACGGATATTATTTTACTCTCTCATATGTGGATTGTTAGAGTAATTTAATTTTTTTGGTAACACCATGTGTCTTCTTAATATTTAGTGGATTTATTTTGATATATATGGTGTGATTCTTGCGGATATTTTCAATGACAATGGAAAGACATTAATACTGTAATGACAGTTGACTAATGGAAAGACATTGACTGATGGAAAGACATCTTATGCAATTTGTATTTATAGTTGCATTATTTCTTTTTTCTATAGTATTCTTGGGTTTTTGATATATATCTTTTATAATCTTTATTTTATTGTATATCATATACATTTAATTTAACCTATAATAATGAGCCGTGAGTCAGCCCAGACAAACGCAGTAGTTATTATAGAGAAGTTCTCCATGCAATA…
			35	MZ443603	Leuven wasp-associated virus 6	Unclassified virus, most similar to Wuhan spider virus 9 (one ORF matches (50% similar). Possibly horizontal gene transfer for other ORFs)	NC_033709	0.35	5704	Likely																			CATGCCTCGGAAGCAACCATGATTAAGGTTTTATTTAGAGTAAGAGATGGGAGTTAAATTTAAGGTAGACTTACGCGACCCCGCCACGCTGGAGGTCCTTAAACATAAGAAGCGGAAGAGCCAAATCTGGGGATTGGCGCACGCAGATTGCACGAAAACCTATTGCAATCTAGCGGGCATGCGCGGCATGGGGTTCGCCTCATGCCTAGCGTTACGGGAGGCACACCAACAGTATCTTGCCACCCGGGCCCGCCCTCCACCATCAGCGCCAGTCAGAACACCCAGTATCGAAACATTGCCCGAAACACCAGCTCGGGCACCAACGCCATTGCCCAATGCGCAAGTGGGTTTGGGCCCGTTGGCACCGCCCAAAGAACCCGCGCCCAAACAAGTTGATCC…
			36	MZ443604	Leuven Sobemo-like virus 3	Sobemo virus, most similar to Sanxia sobemo-like virus 3	NC_032937	0.72	3182	Likely																			TTTGGCGAATAGTTACAAGCGCATATTAATTTTTCCTTAATCTAAACGAAAATAATTAAATATGACGAATGTAGTTGCGGATGTTAAAACAACGTTAGACAGGGTTAGTAGGTACTGCTCTTATTTACTTCAGAGCCTTATCTAGTATCTCGGTGCGTTGTTTGTATCCTTTATGTACAGGCTAATTAAGGTTGCAATGGAAAAACCAATGGCGGCGGTGTCATGGTTTATTACTTTCTTGGATGGACTGGTAGTTTGCTGCACTTATGTGTTGACGTGGCCGGTGGATGTTGTGACGAAGAAGATAACAGACTTCGTTTATCCACCTATACCACCGAAACCGCCTACGATAACTGAAAAGTTATTGGAGGGAGTGGAACAATATTATGTCCATGCATG…
			37	MZ443605	Leuven Luteo-like virus 1	Luteo virus, most similar to Culex luteo-like virus	MF176307	0.43	2971	Likely																			AACAAAGCAAGGAAACGCTTTTCAGCGCCAAGCAGAATTAGCCTGACAACGCAATAATACCACCTTATAGCGAACTTTTCATTGAAACACCCGTTATATTGTAAAAATCGTAAAGTTTTCCCACTTATCATGGATACCTTAGCTATGATATTTGATGTAGAGAGAACCCTAGGTATGGGGTTTGATCTGGCTTCCGCAGCAATCACCCTTTTTAGGTTGATATGCTGTGACGTCGAAATCGCACCACAATCTTGGTCAGCATTTATTTTGTCATGCGTGACCCTAGGCCTGTATGAACCAGAACCCACTTTTGTATACAGTCTGAACTATAACCGCACAACATTGGCATTGTTGATGGTAATAGCCACCGCATATGTGATTTATTCACTATTAGTTGGG…
			38	MZ443606	Leuven Picorna-like virus 3	Iflavirus, (Picorna), most similar to Bat iflavirus	NC_033823	0.54	10442	Likely																			TTAATCTCTAGAAATTGTAGCGATCGTAGTTTATTCCATGAGATTAGTATCAGCTTTATTGTCAGTACTTTTCTTTGAGATATTCACGAATTGTTAGTTAAGTTATGTCTGTCAGAATAATATTCGATAGATTTAGTTTAAGATATATATTATTAGCCAAAGCTGGATTGATTTCTTTATTATGATTTTGCTTCTTGATTTAAATAATTATATATCCTGCCTGTTATCATTGATTCTCCTATGGATCCCGGTGGAGAATAAGCACGCAATGATTTATATGCAGTTCAGAATGTATGCGAGTAATAAGTAGTACGTAGCCTTCAGTGGACAGTTAGAAATCATTTCTATGGAGTACATTGTACAAGTAGTTTTGATACCGTTATGAGTCCTAAACTGATT…
			39	MZ443607	Leuven Picorna-like virus 4	Picorna virus, most similar to Hubei picorna-like virus 40	NC_032756	0.49	5723	Partial																			TTGTAATTAACATTAGAATTGAAATTCTAAGAGTTAACAAAACTTGAATCAACGCCAGTGAAACCCAGGGAACGGTTGATTTAAAAACTAATAATTATTACGATGTCAAATGTCGCAAACACTAACAGTATGGGAGGAGGTGCAGGTAGAGGACGAGATCGAGTTGCTGATGGTACCGGACGCACAACCTATACATCCTACGGAGATGTTATCTGCTATCCGACACGAATGGAATGTTTTCAGAGTTTGGTGGGTAAGATGGAAAAATATCCTTCCACCAATGACCCGGTTTATGTTAAAACTACTAATTATACCGGCATTTTTAATTCTTGGCTTATGTCTACTGGGTACGATATGTCATCGCACGCCACCAAAAACTACGCAAAGCGTGAAGGAAGA…
			40	MZ443608	Leuven Picorna-like virus 5	Picorna-like virus, most similar to Sanxia water strider virus 9	NC_033173	0.47	9773	Likely																			AGTGAATTGACCGAACGCGCGACGACGACGACGACGACGACGACTTTGCCATCGTCGCCGCCGTGTGCTAGGAAGAGAGAGAGAGAGAGAGAGAAAGAGAAAAAGTGTGTGTGAGAGAGAGAAAGAAAGAGAGAATGAGAGACGCGTAAATATTTGCGGCTATATAGTTCATTTGTAAATCATTTTTGTCAAACAACAACAACAACAACAACAACAACAACAGAAGACGAAAATCATGTAATTTATCTCAGATAGAATCTGGAACGAAGTGCTGGTAAATTGATTAAGTTCGATTTATCGGAATTGACGGCACCATTGCTCTTCGGAGTTTCAATGACCGGGCCATATTGACGAGAAAATAATGCATGCACGATATATTTTATACATTACAAGTACCTG…
			41	MZ443609	Leuven Picorna-like virus 6	Picorna-like virus, most similar to Sanxia water strider virus 9	NC_033173	0.51	7016	Partial																			GTTTGGACCGTTCAATACGGTTAGGACTAAGCCCCACATCACAGACAGATACAGTTCCTGATATCGTAGGAGCACTGGATACAGATTTTAATATTTTAACCTTGTGTCAGATGCCATGTTTGTTGGAACAACCAGAATGGAACGTTACGCAGCAACCCGGAGTTAAATTATTTGATATGTTGGTTACTCCAACGTATGTAAATCAATTTACTAACAACGGTGATAGTCGTGTAGCAAACTACTACCCAACAATGATGGCTTATGTCTCACGAGCTTTTTGTTTATGGCGTGGAACACTAAAGTTAAAAATCCAGATAATTGCAACGCAATTTCATTCTGGACGATTGGCTTTGGTGTATGATCCCCATGGAACCCGAGATGTTAACATTGAAGAGTTTG…
			42	MZ443610	Leuven Picorna-like virus 7	Picorna virus, most similar to Bundaberg bee virus 1	MG995701	0.41	6198	Partial																			TATGAATGCAAGGAAAAAATCTTGAATGTGGAGGATGACGCAGAACTATTATTGCGAGAATTCTTTGACTACTATTTACTCGCAATGGATAATATAGGTATCCCAATAGCAACTGCCCTATCTCGATCAGATGTTGTTGCACAAATAGGTGTGGATGTAAATGTGCATATACCATTCTTTGAACGTTTTTTTCAAAATAAAACCGTAGAAGAATTATTTGAAAACGCTAAATTCTCACACATTCTCGATTCTGACTTTATGGAGCGCGTTAAAGTACGTTGTGTGTCCATGTGTACTATTATCTATAATTTGTGTCGATGGTCTCAAGGTAAATTATTAATGCCAGATTTAATTGTAAACTTAACATCTTCTCTTGTTAATTGTATGCCATTGTCGGTA…
			43	MZ443611	Leuven Picorna-like virus 8	Picorna virus, most similar to Darwin bee virus 3	MG995697	0.36	5530	Partial																			GTTAAGGCTGTCTTATCTCACCGCACTGTACCAAATTGTCCGCATTGTTTTGATGGTGTGCCGCTTGATAAGGTTGAACCAGTATGGATGGAAGATTTTCATCATTTAGATTTTTATTTGGCTAAAGATGTTCGTAACCCACAAACCGAATATGATGGACCGCATCCCTTCCGAACTTTTATTCCTATGTTAACTAAAATATTTTTGCAAAATCGTGCACGAGAATCGATTATGTTTAATCGACGTGTTTTGGAACATGAGCAGCTGCAACTACGAGAAGATCCTGACGTTGAATATAAATCTATGACTGAGCGTTTTCAAGCTTTACAGGAACAACGATATGCGCAGTATAAATTACTAGAAGAGCGAACTTTGTTAACAGATTTACGTCAATTGCAA…
			44	MZ443612	Leuven Picorna-like virus 9	Picorna virus, most similar to Hubei picorna-like virus 34	NC_033040	0.46	6705	Partial																			TTTTACAACAAATAAAAACAACAAACAAACAAATTTAAGTTTGATTGTATTTGGATAAATTACGATTAAACTTTTTAAAATACAACGTTGTTTTGAGTTTTCAAAATTAGCCAAACTTTCCAACTAGTGCGATTAAACAACTCTGAAGAAGAAATTGTTGATTCGCATCCCTATCAGCGATTGGAATACGGTAATCCCCGTTTTTTACACGAGAGAAATACCCTGGTGGAAAATTTGAATTTAATATGGAGAAGATTACGAAACAACTCGACACTGCGAGTGCCAAGTATCCTTACACTAGTGTTATGCGGAATTTTATTGCTTCCAGTGTTAATTTTACTCTGCGGCAGACGGAGTGGCGAAAGGACGATACCAACTACGCATTTGCCATCCAGCTCT…
			45	MZ443613	Leuven Picorna-like virus 10	Picorna virus, most similar to Hubei picorna-like virus 31	NC_032221	0.3	8321	Likely																			ATGATTTTAATTTTAAATTAGAATTAAATGATTTACCAGTCCAAAAGACTGATATTGTACGGTTACGTACAATTATTATAAATAAATATAAAAATATTATTAATTATATTAAGGAAAATATTATTAATAATAATAATAATTATAATAAAATTTTAATAGATGAGAATGATTACATTCTCGAGCCACAAATGATGGCTGATGGAGAAGATGTTACCATGATAAGGCATGGTAACACCGTAGCTAGCTCAGATAACGTGCAGTCTGAGGGTACTATTGTACCAGTAATAGCAGAAAACCACCAATATGCACAATTAGCGGCCGTAGAATCCAACGTTGGAAACGCGGCTATGACCGACAGATCCGCGATTTTGGATCAATTCACATGGTATGATTCTGATA…
			46	MZ443614	Leuven Picorna-like virus 11	Picorna virus, most similar to Hubei picorna-like virus 45	NC_032993	0.63	5120	Partial																			CCAATTCTTAAAAATTTTATTATGTTAGCTATTACATGTGCAGGTTGCATTGGTTTTGCTGTTTCCAATGCATTGCAAAGTGTTATTACACAAATCGTTAACTGGGCCGTTACAAGCCAGCTACCCCGGGCACAAGCACTAAACGGGGCTACTACTGATTTAATAGAATCTCATTCATCATTAATTTGTACGGTAGTAGCAGTTATCGGTACGGTTTTTTATGCTTATATATTTGATGTGTTACCTTCTATGACCACCCTTAAGGCAGGTCTTAAAAGCATTTTTGGAGATGAGGAGCCGAAGAAGAAGCCACATTGTCAGGCCGCATTATTCGACCTTAAAAATGCCCATTTCTCTATTATGGGTTTAAATGCGCTTGATAAAGTTTATACAAAATGT…
			47	MZ443615	Leuven Picorna-like virus 12	Picorna-like virus, most similar to Wuhan spider virus 5-like	NC_033714	0.37	11161	Likely																			TGTCACTTGTAGCATCAGATTTTCTTCGGAATTACGATGGCGATTCCTACTATCACTTATTTTGGCATTAAATACGCCGCATTCGGTGCTATGAAGGCTATGGACTGCGTCTTGAATTCAGAGCAAAGAGCAGATGAACTTGATGGTCCAGATAGGGATCATGCATTTGAATGCGCAGCAATTGAGCGAGATATAAGTATGATGTCAGTAGCGTTTCCACCTACATTTGGAAGAAATTCTGAGCACTACAACTATGAAGAGATTGAAAAATTTTGGATAGAAAATCCAACAGTCCTCGCCACTACCAGAGGAATTATGACAGTTGGTGAGAATATTTGTTTAAGATTACTATCAGATAGTGAGCCTATTGGATTAACCCAAGCTGGTATGCTTGAAATT…
			48	MZ443616	Leuven Tombus-like virus 2	Tombus virus, most similar to Shangao tombus-like virus 1	KX883118	0.5	2767	Likely																			TAAGGACCCCTGACACTGTGAAAGAACAGACTCGATACGGTTAAGACCCGCAAACAAATAATAACAAAATCAAAATTAATAGTAACCAATTGAACCACGGAAACAGTCTAGGGACACAAAGTGGAAGAGTATAAAATGTTCAATTTCATGTATAGAGGAAGAAATGCTGCACCAGGTCAGCAACAAAATAATGGTGCAGAACAAGCGGAACAAAATCAGGAAAATATGGATCAACAACAACAAGACAATCCTGAACCTCAACAACAGAACGCTGATCAACCTGATGCAAATAATGGTGAACAAAATCAGGAACAACAACAACAGAATCCAAATGAAAATCACCAAAATAACACACACAGAGAAGAATTCAACGAAGAAAGAAATGAAAGAGCTAGAATC…
			49	MZ443617	Leuven Tombus-like virus 3	Tombus virus, most similar to Hubei tombus-like virus 16	NC_032453	0.34	3758	Likely																			TGTAAAATCATGGAAGTAACGAACCAAACAACGACCCCCCCTATTGTAGAAACGCATTTTCCATTTGATTCCGCTGAAATCACAATGGCGCGTCCCCCAATATCCTCCCCCACCCTAAGTGCCTCGGAAGAAGTACCTGCATGCACACTACCCAGCATGAAGGTAAAAAACTCAAGTTGCATCGGTGCCTACCTTGCGCGTTTGCGCGTTGGAAGAACAAGATCCAAATCAGTAGGTGCCCCCATCAAAGAAGAGAAGGTAAGACCCCCTAGAGCTCCATCGCGGGAAAAAGCTCCCGTTTGGCAATCCCGAAGAGCAATTACTGCTCTGGTGGTACCGGAAATGGACAAGGGGGATGTAGCTAAGCTGAAGATTGCTGCCGCAACAGAAATGGCAACA…
			50	MZ443618	Leuven Tombus-like virus 4	Tombus virus, most similar to Hubei tombus-like virus 13	NC_033017	0.69	3907	Partial																			CCCCCCCCCCCCCCCCAGCACACAGCGTGGATTGTTCGCGGATTGTGTCGAAAGCACTGGAGGAATTCAACCTGGCAGCGAAGAACCAAATCTTGCCAGCCAAACATGCTTACTGGAAGGAATCGGATTATCTCACTCAGAAACTAGACTCCATAATGCATGTAAGGAAGCCCAGCTCGAAGAACCCGAGTGCGAACGAGAAAGTGTGGGCGTGGTTGTTGGGGCAGAAGTTGGAGCCGAAGACCTACATGGACGAACCATTCTTTCGTGCGAACCTGCTGGACAATGCGATGGAGGCAGATCAGGAGAGCGAAAACAGCTGGGCGACATGTTCAGCCTGTTGGACCCCCGACGGGCGTTACAAGTGTGCAAAGACGTTTGTGGAGGATATGTCTTGGA…
			51	MZ443619	Leuven Tombus-like virus 5	Tombus virus, most similar to Hubei tombus-like virus 21	NC_032970	0.73	4790	Likely																			TCGCAACCTAAATATAATTAAAGGATTATCTACCACGTCATGCCTAATGATGGAAATAGATTAAGGAGCACAGCTCGTAACTGTGCCAAATGCCACCTCCAAATGCGCGGTCAGGCTGGTCAGCGATATTGTGTCGTCTGGCACCATAACGTCGACCAACAACTTCGTAATTTGGCGGCCAAATGCTGGACACTGCCCAACAAGTGTCCCATGTGTGGTGGAGCCAAGTACCACCACCACCTGGCAAATGACAAAGAGACCAGACAGTGTAAGTCCTGTAGTCATGCCTGGACGACGATGTTAAGAGATCGAGTCCAAAATGAGTCTCCGTTCCCCAAGAAGAGCACTGGGAAAAGTCCTATTTGCAACAATTGCAGTAGCCATGCTCTTTTAGAATTC…
			52	MZ443620	Leuven Tombus-like virus 6	Tombus virus, most similar to Leptomonas pyrrhocoris tombus-like virus 1	MG008317	0.48	3408	Likely																			TGGTTAGTTTCGCTCGTTTTTTCACCTTCGGGGCTTTTTTGGGCTGCGCTTTTGCATGGCTTTTCGGCCAGAAGTTGCTTCATGTCTTTCGACAAATTTCACCGAATCATAACAAAGAGAAGAACGTAGGTAAGAGCAGGAAAGAGGCTGCTCGTGATTTCCACAGCCAGAAGAGGCTGGTGGACAGGATGGTTATTGAAGTTAAGCAACGTAAAAACAAAGGGGAAAACCAAGACCCAGATTACGAGACGTATCTGGATGATTTCAATATGAGGAAGAACATGCGCGGGGACAGATTTAACAAGATTATCACCACTAAAGAGCGCTTCGAGTCGCAAGTGGCTGAACGAAAACATAAACAAGTTGTTAAATTAACACCAGACTTCGTGCCCACCAACG…
			53	MZ443621	Leuven Nodavirus-like 3	Nodavirus, most similar to Penaeus vannamei nodavirus	NC_014978	0.45	3803	Likely																			CGATCTTTCAGGATAATTTCAGATTGCAGGAAAATGTTCAAACTCTCGACTTATAATATGTTTGGGAATTTGACGTTCAACTGGGAGCCGCGGTGGTCATACTCACAATTGGGTGGGTGTGCCATCGTCGCCTTAGGTTGTGGAACACTGCTCCACTACCACCAAGTTGTTGCTCGCTATATGGTGATCGGTCCATATGCGAGTGTTCTGAGCAACCCAATAGCGCGCGCTTTGCAGCGCGCTATTATAGATCTGACTAAGGACGATGTTAAAGTCGAATGGACACCTCTCGATTCCCTAGCCACACAGACCCCAACGAGGCCCTCTGAGAATGGTCATGCTGTCTCAGGAGCCACACGTGACGCTGCTCGATTACTCATCACCAACGCAATCAACGCC…
			54	MZ443622	Leuven Partiti-like virus 1	Partiti virus, most similar to Vespa velutina partiti-like virus 1	MF346350	0.55	1506	Segment																			TGCTATTCAGGACGGCCTAGATTTCTTTTCCGGTATGAAGTACTTAGGATATGCACCCGGCTTCGGGATGCGACCCGGTTCTGATACTTTATCACCATACGCTGTTGCTGCCTTTGGACCTCAACCCCACCTGAGGCCAAGATCTCAACTATCTTATCGTCTAGTAGAAAAAGACTTGATGGAAATGGGAAGTAATCAAAACACCTTAAATTTTCAAGATCCATTAATTAAAGAAGCACAATTCCATACTGCTCAAGCCTTTCGATTTGATACTAGAGTAAAACCGATCCATTTGAATGATATATTTGATATGGAATTCGAGTTCAGGCACTCCAGCCCTGGGATCCCATGGCAACCAGATTACGCTACGCGTGGCGACGTCATGGACGATTTCACTGC…
			55	MZ443623	Leuven Partiti-like virus 2	Partiti virus, most similar to Hubei partiti-like virus 42	KX884166	0.57	1463	Segment																			CGAAAACATGACTTATGCTTTACAGAAATCATGTGGGTTCGGTCAACGATTATTTAAGACCGTAAACCCTAGTCCTTACTTAAACCAACTTATAGATCCAAATCTTGGTTTAGCACGTAGTACTGTAACAATACAGGCAATCCGGAATGATGTACTTAAATTCGGAAATTCAACAAAATACGATTTTGCCAATGATGGTTATATGACTATGGCGGTTAATGCAGCTTACAGAGCTTTTATGCTCCCTCACCCTGTGCGGATGATCCATTTAAATGATGTTTTTACTTTAGATTTACCAATATGGAAATCGTCCCCGGGTTTACCATGGCGTGAATATGGTTACAAAACAAAAGGAGAGCTCCGCCATGACGTTGATGCTATTAGACAGATTAGAAAATT…
			56	MZ443624	Leuven Partiti-like virus 3	Partiti virus, most similar to Hubei partiti-like virus 11	NC_032139	0.55	1693	Segment																			TAATCATTTGCGGACTCGCGCGGAGCGCAATGGAACCACTTCCGTCTAAGAAGGGCTTTCAAATCGACACACGACACCACGGTTTAGATCGTGATGCCTGCATGTTTGCGAATGCTGCGTTTGGTCGTCACCAAGTTGACCACGCAATTAGTACTTTGCATCGTTCAGTAGCTAGTCATGAGGAGATTAAAGCTGACATTCTGTCTTACGACCGCAAGTATATCAATTCCAAAGTCAGACAGACTGATAACTATCGTATGGTTTTACAGTCCGTCCGAGATGACTTCCTGTCACAGGAGAAACTTATACCCTTAACATTGGGTGGAGCTTGGGAACATCCTGAGTTTCCTAAAGATAAGTCACCTGGATTACCATGGACAGAGAGAGGATTCAAGACTA…
			57	MZ443625	Leuven Partiti-like virus 4	Partiti virus, most similar to Hubei partiti-like virus 48	KX884105	0.53	1400	Segment																			TTTTGTCATGGCTTTCAATAACTTGGCATTGCCACACTATGCTCGATACTTTAAAACTCAATTTACACGGTACAGACCACAACCTTCCGACTTCAAGTCGAAAGTGTTACCGTACTTAACTTCAAAACCAAACCGACCAAAAGATGCAGTTTATCTATCTGCTCTTGCAACTGTTCGACGCCTGTTCGCTCTTCCGGCTAAGGTCAATCCTCTCCACATTAACGATTCTATTAAATACTTTCAAAATGGAGATAAATCGCCAGGCCTACCTTATACTGCAAGGGGTATAAAACAAAAGCGAGACGTCCCTGTCAACGAAATAAAACAGTATGTACACAACGTAAAATACGGCATCTACCAACATTGCCGAACTCCCTGTACTGGTGCAGCTCGTACAAT…
			58	MZ443626	Nelson Astrovirus-like 1	Astrovirus, most similar to Bastrovirus Brazil sewer-like	MF042208	0.76	5832	Likely																			CTGCTGTAGATTTCTTCCTTCCGAGCAAGTTACTACCGCCTCTTTCAGAATGCTTAATTCAAAACAAAATACTCTCACTCATGAGACTTATGATAACAATTACTTGAACCAACTTTACAAAGCTGGTCTCAAAGTACGTGTCGCCCTTGATCGCGACAATTATGAATTGCTTTCTGCTGCGTATTCCCCGATGAAAATCATCCCGGGTACTCAACAACCCCCTTCAGGGTTCCACCAACTCGCTACGGCTCATCAGAGCATTGCCGAGCAAACGATTAATCGTTTCCTCCGTAATCATGATGAGTATATCGAGATCGGTCCAAACGCAGCATCCTTTTCACGTAATGCGGTTGGTAAGACCAATCCCCATGGTTGCACTCTTAGATCTGCCCGCGACCA…
			59	MZ443627	Nelson wasp-associated virus 3	Unclassified virus, most similar to Sanxia water strider virus 16	NC_033139	0.92	3095	Likely																			AATGTCTACAAACGTAATTAATAATCAAGATGATGTTCCAAGAACAACCAACAAGATTAGCAAATGGTTTAATAAGACGCGTGACTCGAAATTCCGAGTAACACCGCAAAAACCAGGAGTAATTAAACGTTTTGCTCGAAAACTACACTATGAATTTATCAAGAAGAGTGTTAGGAAAGTATCAAAAGCAATTGAGAGCCGTATTGTGCGCTCTGAGGATTTAAGACGCGTGATTGACCACCAAATCCGCGACATTCCATTATTAAGATCCTCAAATGGCCACACACACCCCAATTGCGCCGGCGAAAGAACCGCCGTCACGTTGTTTATGCAAGAACTTGCAAAACAATGCGCATACGATCCTTACACTGTTAGCATGAGTGGCCCCGATCAGCTTAA…
			60	MZ443628	Nelson Nodavirus-like 1	Nodavirus, most similar to Nodumura virus	NC_002690	0.49	3124	Likely																			AATCATGAGCTTTTCTCTCCACCTTTGTGAACTGCGTTCAGAAGTCAAATCGCTGGCTGTGGGCGTTGGAATCGTATCGGGCGTTTACCTAGTGTGGCGCTTGAGGGGTAGGATAGCGGGTTATGCGGCAATCGCGCCGTACCCCGCATTGATCGCGAAGACGCCGGCGAGGATGGCCCAAAGGGCACTCGTCGACGTATCTAAGTGTGAACAAGAGCGTGTTTGGTTCCCCATGGAATCGTTAATGGAAGTCGAGAAGAGAAGGCAAGACAATGGCCACGCAAAATCTGGAGCAGTACGTGACACTGCTCGCCGAAGTATCGACCTCGCGCTACTCAGTACTGGATTGAAGAAGTTTGAATTATCACCGTACAAGCAAGAGAACGCCGACAGTAGTTA…
			61	MZ443629	Nelson Picorna-like virus 9	Picorna-like virus, most similar to Sanxia water strider virus 8	NC_033194	0.51	7829	Partial																			CTTGCCGGAAGAGCTGTATAAATCGGGGTGCGCTCCGAATTTAGCACCTTTTGAGGCTTACATATACGGGCGCTTAACGATGGAAGTCCGTATAGTGGTAAACGCCAATAAATTTTGTTGTGGTAAAATTGTCGCGTCGGTGAAGTATGATTCTTATCAGGCCGATGCGGTGTGTAACGGATATCAGAGCGCTTTAGCTCGTAATCACGTTATACTCGATCTTGCTACAAACAATGAGGGAGTCTTACAGATTCCCTTCCGGTACCACCGGCCGTACCTCCGGTTGGTGAAGAACGACAAAGCGTCACTGGGTGTGCGTCCGAGCAAGTATTGCTCTGTGTACATTCAGGTACTTAGTCCCCTCCAGACAGGCCCCGACGGAGCGTCTGAAGTTGAACT…
			62	MZ443630	Nelson Sobemo-like virus 1	Sobemo virus, most similar to Wenzhou sobemo-like virus 4	NC_033138	0.52	3037	Likely																			GTTATATTATTGCTAGTATTGCTCGTTGCTCTTTAGCGATTCGCAAGCCCTTATTCCTTTTAGGAACTATCAAACTATATAATCTATTTTGCTTTCCTCAACACAAATTCTACATCAGAAAATGACTGCTGTACTTAAATCAGTGACGAAGATGGCTAAGGTAGCCTCAGATTTTAGTACATTTGCCTACTCAAAGCATGAAGAGCATATAATAAATATGCGGAATATGGCGGAAAACTCCTTCTATTATATAGAAGCGATATCCGTAATATTGCTACTCATCTCCTTTGTAATGTCTCGTAGTAAAGCGAATAAAGCTGCGATATTAGCTATTTTGCTAATATTGAGTGGTTTTGCTATACAAGCCCTAGTCATAAACATACAGAACATGGTTACAAA…
			63	MZ443631	Nelson Narna-like virus 1	Narna virus, most similar to Hubei narna-like virus 4	NC_033013	0.66	3110	Likely																			TGTTGGATTTTGTTTTATCTCATGTTTTTATTTGAGACATTTATTTTGCAACGTAAGGAGTGGAAATTACTTTTCCATTCACGAGTGTTGGAGGCACTCCAGACGCGAAAGCTCCCAGCCCAATGGGCCTGTCACTTTCAAACTGACGAATCAGGTCCGGAATACCTCTTGGCTGTTACGAGTTTACTCAACTCGGAAGAAATTGAGGAGAAAGATTGGCCAACCTATATTGATTGGTCACAGAACTTTACAGAAAGACTTTTAGAAGCCTACCTCACCTTTTTACAACTTTCCCATATTACCTTTTTGAAGAACTTGTCCGTACCCTATTTAAGAAAAATTGTTTTTTCCACTCTAGATTACTGGACACTTCTCTGTCTTCAAGGTACCTTAACAGAT…
			64	MZ443632	Nelson Partiti-like virus 1	Partiti virus, most similar to Vespa velutina partiti-like virus 1	MF346350	0.52	1394	Segment																			CGATCTCTCTTTTCAGCATGCCTGTAAAGTACGTGAACACTTCCAGGGGTTTTGGTCTTCGGATCTTTCCTGCAATCCCCTCACCCTACCTTGTTAGCATTGTCGGTCCTCCTCCCGACGATGTTGCTCCCCGCACCCAGATGCGATTGTCCCTGCTCAAGGATGATCTATTCGAAATGGGTTCTAACAAGACAGTCATCGATGATCCTCAGTTGAAACTAGCCATTGCACACGCTTGTGTTGCGTTTCGTTTAGACCATAGAGTTAATCCATATCACCTTAATGATTTATTTGATAAAGATTTAGAGATTAAACAGTCTAGTCCTGGCCTTCCTTGGTCGGAATTTCAAGAAAATGGTAAACCAGTCTTCAGGACTCGTGGTGATGTTATGTCAGATC…
			65	MZ443633	Nelson Bunya-like virus 1	Bunya virus, most similar to Hubei lepidoptera virus 1 (-ve sense RNA virus)	NC_032282	0.44	7698	Segment																			GGGTATAGCAAGCATCTCAACCGGTTTTACATTGGAGAATAGGCAAAGGGACTGAGGAACAGAATGGATAGTGATGACTCAGAAAATGGAGAGGAGGCAGCGGCCAGAGATGGGTCTCAAGAGACTGATGAGAACATCAGTTATTATGATATGGAGGCCCCAGGGGAATTGATAATTAATCTCAGAACGAAATTATTCAACTCTCTTATAATGACTAGATCTTGTGAGGTATCAACAGGAAGTAATTTCTTAGTCACCAGTGATGCCACTAATACTACTACTGCATTACCACAGTATGAGGTGAAACCAGATAAGAGAGGTGGAGGATTTAAGCTCATATTCCAGCATGATGATAAAGAAAGCACCATCAAGAGCTCAAAGTACTCAACTGGAAAGGGT…
			66	MZ443634	Leuven Bunya-like virus 2	Bunya virus, most similar to Wuchang cockroach virus 1 (-ve sense RNA virus)	NC_031293	0.3	6338	Partial																			AGCACGCTCCTCTCTAATATACAAATTGCATGTAAAAATAAACAAAAATTAGTAATTTAAAACAAAATGGAAGACTTATTTGAAGAAGTAGTTAATTCTGTTACAACAAGCTATAGGAAGAAATATGAGGCTGATGAAGCTTCTGATTTATATTCACAAATAGAGTTGTTAAGACATGACAAAATATGTGAATTGATAGGTAATGATATAGGAATTAGTTTAGGTGATGTTAACCAAGCTGAAGTATTTAAGGAATTGGACTTATATGGTATGACTCCAGATATACTTATAAGGGATGATGTCAATAATTATGTAATATATGGTGACATAGCTATAACTAGAAATACTGAAGTAGTTCAATCTAGTAAAATTTTAAAATATGAGAAAAGTATAGATATT…
			67	MZ443635	Leuven wasp-associated virus 7	Uncharacterised virus, most similar to Hubei leech virus 1	NC_032925	0.36	3727	Partial																			GTTATAGACGATTATTTTAGCTTTTTATAATAATGGGTAATGATTTCACTGCAGCGCGTTCCTGCGATCAGTGCAATGAAAACTTTTTCGAAACTCAGGGGCGCAATTACAGGACTAGATCCGAAGCGTCATCCAGAGTGGGTGGTACTCCCTGTCCTGAATGTCCTCACTGTGGCTTTTCTATCTCTCCAGTTATGGATGATGGTGGAAATAGTAGCAGATTGGACGAATGGATTGGAATTGCCACCAGACTTGGAAGAGATATTGCCGGATCGCTTGGAAAAAACTCTAGTGGAATCGTCAGTGCCGTACACCATATCGAGCAACTTAACTTATATTCAGCCTGGTTACGCAGAATCCAGACATGTATGTTCAGCATTGTTGCCATCTTGTTTGCTT…
			68	MZ443636	Leuven Partiti-like virus 5	Partiti virus, most similar to Hubei partiti-like virus 20	KX884140	0.72	1689	Segment																			CAATAATCTAATATAAAATTTGTAATTACAAGCAAGATGGCTTTCTTACGTACAAAAATAAATCCCCGATATCATACTATTGATATTACTTCTTTTGAATACCCGAGGATTACCTTGGATGTCAAAATTCCGCTTATACAGCGAGGAACCATTTTAGAGAGTGGAAAAGGGTTTTCATTCAAACTCGAGAAGCCCTCCGTCTCGTTCAAGACCTATAGAGCCCTTTGTGAACACGGGTTAAAAGGGGAAGCTGATAGAGTGCTCAGCACTATGAGGAGATCATTTCTCACTCCGGATTCTATCTGGTCTGGAGTTTTGAAATTTGGCGGCATTACCGCGAAGAAAACAACGTTTAAAGGATATAACAAAGCATTACTTGATTTGAGAAGAGAATTGAAT…
				PREVIOUSLY IDENTIFIED VIRUSES
			1	NC_004807	Kashmir bee virus	Dicistrovirus (Picorna)								`
			2	NC_004830	Deformed wing virus	Iflavirus (Picorna)
			3	NC_001874	Rhopalosiphum padi virus	Dicistrovirus (Picorna)
			4	MT138203	Riboviria sp. isolate cfe153shi01	Picorna																							TTACGTGTATCGTTATCGTTTTTGTGCTTTTCTCAAAAGTACAGTTTGTTTACGCGATTTTCTCAAAATCGCATTGTTTTCGCGCTTTTCTCAAAAGTGCATCTGTTTACTCGATTTTCTCAAAATCGAATTTGTTTATACTTTTCTCAAAAGTAATTATATTTTATAGATTTCTTCAAAATCTATACTTGTTTTATCACTTTTATCAAAAGTGAATCCGTTTATTAGATTTTCTCAAAATCTAACATTTTATTATATTTATAAAATATTTAAATTTTCCTGGCTTCATCAAAACCAGGGACTTTTGTTGGATATTTTGTCCAACACATTATTATTAAATTATTTTAACATAAGTATTAGGCTTTACCTGATATATATAAATATTTTAGCGCTTTTTAT…
			5	NC_031338	Moku virus	Iflavirus (Picorna)
			6	NC_002792	Ribgrass mosaic virus	Virga
			7	KU754507	Prestney Burn virus	Unclassified
			8	NC_033139	Sanxia water strider virus 16	Unclassified
			9	NC_004365	Aphid lethal paralysis virus	Dicistrovirus (Picorna)
viruses present in one library only = 61							Total virus-like contigs (>200bp)				105	243	54	102	337	403	45	9	16	90	114	71	2	3	1	1	5	2
viruses present in more than one library = 17 viruses							Total virus-like contigs (>1000bp)				15	48	8	12	50	69	13	5	8	23	15	8	2	2	1	1	3	1
viruses in more than one colony = 13							% of RNA-seq reads aligned to virus contigs				0.27	0.15	0.08	0.6	0.75	0.76	0.21	0.43	0.05	0.99	0.49	0.27	0.04	0.22	0.05	0.13	0.15	0.17
viruses in both countries = 4
