# Supplementary material for: A Diverse Viral Community from Predatory Wasps in Their Native and Invaded Range, with a New Virus Infectious to Honey Bees
Source: Viruses. 2021 Jul 23;13(8):1431. doi: 10.3390/v13081431 (PMC8402789; doi:10.3390/v13081431)
Supplement: Supplementary file 1 [file viruses-13-01431-s001.zip › viruses-1304531-supplementary/Supplementary file submission/Supplementary File 2.xlsx]

## Sheet: Sheet1
Moku-like Virus Sanger Sequences (raw and untrimmed)
Primer name
Moku_like_88F	TGGGSCYKKGRGTTAGTTAGTCATTTTAGGTAGTTTTCAGTTGCATTTATTAACAAGCTATGATACAGTAACATGGTCGTAGCTGCTTGAATGTTATCTGAGTATAGATTAGTTTTATTTTAAGAGAATATAAATAGGTTAAGTTTATTTGGAAATAATTTCAAAATTTTAGTTCAAGAGGTAACTGCTATTTGCGGATAGTGTGAACCTTGATTAGTAACAAAACATCCAATTTGTTGGACTAAAAATTATAAAACTCAACTACATTATGTGTACCTAGACGAACGAAAGACTAGATGCGAAGCCGTGTATTGATAACGGTATGTATTGCAACATATGTTTATGTTGTGTGCATACTTATTTAATTCTACATGGAATTAGTGTCTTAACTAGTAGGGA…
Moku_like_1282R	TGTTGWGWASRGYGAKATATTCTGYGAGGATGACTAGAGTAGTTAGTCATTTAGTAGTTTCWAGTGCATTWWTACAGCTATGATCAGTACATGTCGTAGCTGCTGATGTWTCTGAGTATAGATAGTTTTATTTTAAGRGAATATAAATAGGTAGTTATTGGAAATAATTTCAAATTTAGTCAAGAGGTACTGCTWTTGCGGATAGKGKGAACCTTGATTAGTAACAAAACATCCAATTTGTTGGACTAAAATTATAAAACTCAACTACATTATGKGTACCTAGACGAACGAAAGACTAGATGCGAAGCCGTGTATTGATAACGGTATGTATTGCAACATATGTTTATGTTGTGTGCATACTTATTTAATTCTACATGGAATTAGTGTCTTAACTAGTAG…
Moku_like_1119F	CYKKGKGGTATAGTGTCATTTGTTGGTGCTTATTACAAGAAATATAAGAAATGTCATCGAGTTATGTTGTATCGTAAAAGACAGATAGGGTGTTGCTGTTTACCAACTATGGGTGTGTATATTGAGATGTTACCAGTATATGCAGAGTTTGAATCCGCTGGAGTTACTGATGGACAGGAAGAAATTCCTACGTCTAATGTAGTGTTAGCTGAGACTCAACAAACCAGTATTGATTTAGCATCTGAACCTGTCATTCCATCATGGCATGCTTTATCGTCATCTGAATTTAGTCCTAGTTTCTCCGATATGTGTGATCGTTTTATACCTTGGCTACATTTTACATGGAGTATTAGTGATTTTAGTAATAGACCTCTAGTATCAAAAATTTTACCTAAAGAT…
Moku_like_2211R	GTGKRTATMRMSRWGTGTATATTGGGATACATGTGTATAGTGTCATTTGTTGTGCTATACAGAAATATAAGAAATGTCATCGAGTTATGTGTATCGTAAAGACAGATAGGGTGTTGCTGTTTACCAACTATGGGTGTGTATATTGAGATGTTACCAGTATATGCAGAGTT-GAATCCGCTGGAGTTACTGATGGACAGGAAGAAATTCCTACGTCTAATGTAGTGTTAGCTGAGACTCAACAAACCAGTATTGATTTAGCATCTGAACCTGTCATTCCATCATGGCATGCTTTATCGTCATCTGAATTTAGTCCTAGTTTCTCCGATATGTGTGATCGTTTTATACCTTGGCTACATTTTACATGGAGTATTAGTGATTTTAGTAATAGACCTCTAGTA…
Moku_like_2106F	CRRAWWARAATMACCACCTTTCTGGGTACCTATTAATGCGCAAAATTGGTCTCATGGAACTAAGACTAGAGAACCAATTAATACTCTTCGATTAGATGGTCGTGTCATTGGATGTGGGAGGTCATCTGATATTGGATATTCTGAGACTAATATTAAGCGTATTGCGAATGTATTTGGATTATTATCTCCTTTTGTATGGGATTATACTGATAAGAAAACTAATATTGCTGGTCATCAATTATGGGGAATGGCGGTACATCCACAATGTGATAAAGATCGTATGTTTTCTGATGCGCCGTATCAAGATTTCTTAGCAACATATACTGTTCCGCCAGTTGGAGTTGTTGCTAGTTTGTTTTGTTACTGGCGTGGAAGTATTGATTTTAAATTTGAAATAGT…
Moku_like_3496R	ATCTCTCGATTAGAGCGTTCGTCMTGGATGGAGTCATGATTGATTCGACTAACTAAGCGWTGSGAGTATGATATWTTCCTTGTATGGATWACTGATAGAAACTAWTTGCTGTCATCATATGGGATGCGTACATCACATGTGATAAAGATCGTATGTTTCTGATGCGCGTATCAAGATTTYTAGCAACATATACTGTTCGCCAGTTGAGTGTGCTAGTTGTTTTGTTACTGGCGKGGAAGTATTGATTTAATTTGAAWAGTGCACGGCGAACACACTGGCCGTATTTGGTGCTATATTCCTGGKGTTACTAATTATTCCAAAGTAACTT-GCAACAAGCCATGAGTTCATCCAATGTGGAATTTTCTTTAAATACAGGAACGACTGCCTTTACTTTTAGA…
Moku_like_3218F	CSGTRKKKGTWWATWATTTGATTCCTTTCTTGTATAATAAAGATGCGCCTACACCAAATAGAAGTGATGCAGTTCGTGCAGCACAAATTACAGCAGCTGCTATTGCACGGAGAGAGGTAGATTTTTATGAATGTTGTTGCTCTTATTATGAAGATTCTGGTTGGTTAGGTAGTACTAACATCCGATGGAAAGGAGCTAGTACTCCTCCTTGTTCCGTTAAACGCGAAATGATGGAAGAGACGTATGTGACTCCTAATCCATTGCAACCAACTAATACTTTACCTACGACACGTGATGGTGTTGTTACATTCGGAGAGCGTTTTTTTGATTTGAAAGATCTATGTCGTCGATATCAATTATATTGGGAAGGTACTATTGTCCCTGGTCAAATACGAACGA…
Moku_like_4345R	TTGKRGRGAGKGGKACTAGTGTCTTAGATGTATATATTGATCTTCTGTATAATAAGATGCGCTACACCAAATAGAAGTGATGCAGTCGTGCAGCACAA-TTACAGCAGCTGCTAT-GCACG-AGAGAGGTAGATTTT-ATGAATGTTGTTGCTCTTATTATGAAGATTCTGGTTGGTTAGGTAGTACTAACATCCGATGGAAAGGAGCTAGTACTCCTCCTTGTTCCGTTAAACGCGAAATGATGGAAGAGACGTATGTGACTCCTAATCCATTGCAACCAACTAATACTTTAC-TACGACACGTGATGGTGTTGTTACATTCGGAGAGCGTTTTTTTGATTTGAAAGATCTATGTCGTCGATATCAATTATATTGGGAAGGTACTATTGTCCCTGGTC…
Moku_like_4265F	GSMSGKKWWGTYGGTATCTGGTATAGCTAGTTCTGGA-TGAATACTCTCTTTGGCAATCTGCTCGGTAATCTTGCTTTTAAAGGAAGCAAAGTTGTTACTGAACCGATTGCCAATGTAGTTAAGGAAGAAGTGAAGACTCACGTATTACCAGTAATGAAAGATATTGAAAAAGAAGTACGTAATGCCGCAGATGATATTTCGAATACATTAGGACGAACACTTCCCCAACAAGCAATAATTAGTGCCCTTGGTCAATTCAGCCAAGTAGCACTTAACCCCACACCAGCATCTTTGGCTATCGCAATTACATCTTTGTTAGCCAACTTTGTTACCATTTCAATGGAACTAATAATTTCATTGCAACAAATATTAACAACTTTTTTAAATAAGACATGGCA…
Moku_like_5382R	CMCMCMYCCCMGCGKRKRTGTMGCACAGAGAGATGATGTCGTATCTGTATAGCTAGTCTGATGATACTCTCTTGCATCTGCTCGTATCTGCTTAAGAAGCAAGTGTACTGACCGATGCCAATGTAGT-AAGGAAGAAGTGAAGACTCACGTAT-ACCAGTAATGAAAGATAT-GAAAAAGAAGTACGTAATGCCGCAGATGATATTTCGAATACATTAGGACGAACACTTCCCCAACAAGCAATAATTAGTGCCCTTGGTCAATTCAGCCAAGTAGCACTTAACCCCACACCAGCATCTTTGGCTATCGCAATTACATCTTTGTTAGCCAACTTTGTTACCATTTCAATGGAACTAATAATTTCATTGCAACAAATATTAACAACTTTTTTAAATAAGA…
Moku_like_5299F	TGRAKTYYMRGAATTGGTTTAMACATATTGATTATCAGACCCAAGAATGTATGATATACTGGCTTGCTCTTGGACAAAAATATTGGAATGGTATTAAGAATCCCCCTGTAATAGCACGAGATGAAGCTTATGCAGTTGGCGGCCAATTTACTGAAGAAGAAATCGCCACTCACTTGGCTATATGCTCATGTAGCATATTAAATCCACCTATGGCCGCCTTACAAGAAAAGAACAAACGATTAAATCCTTTAATTTATTATATGAATTCCAATCTTGAATTTCCACAAATTAACGAAGCACGTCATCCAGAAGCAATATATCGTCGACGTAAATTAATGGTTAGAGTTCGATATACACCTGATGTTAAGAATGCCTACCCTAATATTATTGATGCCTCTG…
Moku_like_6605R	TCRAGTWKTCAAGGTTGTTTMACATTGATTTCAGTCCAGAGTAGATATCGCTGGYYTGGACAAAAWTGGAATGGTWTTAGATCCCCKGTAATAGCAGAGAKGAGCTWTGCAGTGCGCATWCTGAGAGAATCGCCACTCACTGCTAWTGCTCATGTAGCATATAAATCACTATGCGCTACAGAAAAGAACAAACGATAATCTTTAATTTATTATWTGAATTCCAATCTGAATTTCMCAAATTAACGAAGCACGTCATCCAGAAGCAATATWTCGTCGACGTAAATTAATGGTTAGAGTTCGATATACMCTGATGTTAAGAATGCCTACCCTAW-ATTATTGATGCCTCTGAATTGCCTCCAAGCGTGCGAGAGAATATGAATCACCTTGAATTTTATATT…
Moku_like_6511F	TGRMSGRGATGGCAATTTCGACATATGCTAGGATCTTGTTTGAGCGTGGTGATACATTGGATAAAGTCCGTGAGGAGTATGTTGCTATGATGGCCGAAACAACTGGATTTGCGCGCCGGAAAGTACAAGATATCTTAAATTGTCGAGATATCAATGACTTTTTGGTTGCGTCAGCAGCATTGGATAATCCTAACGGTACTGAAATGAGTTTTTGGGAAATGTGGTTGATTTTAAAGTATATGGACGAATTAGCGAAAGCCCGTGAATGTGAATTTTGTATGCATTGTCGTTTTTGGGTAGATAAAATTAGAGATACTAGTGATTTAGAATATGTACATAGATTTGATACTCTTTTATATACTAATACGTTAGGTTTAAGGTCTAAATGTACTAATTTTT…
Moku_like_7630R	TCWAYWATKYKSYSSTTTTTCAKTACTGTGATGCGAGATGCATTTCGACATATGCTAGATCTGTTGAGCGTGGTGATACATGATAAAGTCCGTGAGAGTATGTTGCTATGATGGCCGAAACAACTGGATTTGCGCGCGGAAAGTACAAGATATCTTAAATTGTCGAGATATCAATGACTTTTTGGTTGCGTCAGCAGCATTGGATAATCCTAACGGTACTGAAATGAGTTTTTGGGAAATGTGGTTGATTTTAAAGTATATGGACGAATTAGCGAAAGCCCGTGAATGTGAATTTTGTATGCATTGTCGTTTTTGGGTAGATAAAATTAGAGATACTAGTGATTTAGAATATGTACATAGATTTGATACTCTTTTATATACTAATACGTTAGGTTTAAG…
Moku_like_7517F	GGGKGKTTKGTWTGGTCGTTGCTTAGGTATACGTGAGAGGCAAGTTTTAGTTTTAAAACATTATATAGAGGAAATGCTTACTAAACCTTTAACTACTACTTTTATGCTTAATTATGTTATGAGTGGCAAACCTTGTACAGGCTTTTTGACGCGTGAATGTGTGCAATCTGTAACTTATTTTAAGATTAATGGTAAATCTAATGCTTCTAATTTTGGGATTTTACGCTTACCTAAATTTATGCCTATGTTTAAGGATATATTAAATAGTATAGTAAGAAAAGCTGATCACCATTATGTTGCGAATGAAGGACATATTACATCAATAGATATGGAAGGACGTATAACTCGCCATAGACAAATGCAATTACGTCCTAGAGCGTTTTTAGTTATTGAAGGCGA…
Moku_like_8806R	AGTATGCAGAGTGTAGTCGTGCTAGTATCTGAAGCAGTAGTTAAACAGTATAGGAATGCTACTAGCTAACTACTACTTTTATGCTATWAKGTATTGAGTGGCAGCTGTACAGCTTTTGACGCGKGATGKKGCATCGTAACTATTTTAAGATAATGGTAATCTAATGCTCTATTTGGATTTACGCTACTAAATTTATGCCTATGTTTAAGGATATATTAATAGTATAGTAGAAAAGCTGATCACCAT-ATGTTGCGAATGAAGGACATATTACATCA-TAGATATGGAAGGACGTATA-CTCGCCATAGACAAATGCAATTACGTCCTAGAGCGTTTTTAGTTATTGAAGGCGAGAGTGATGGAAGTGTGTCTAGCATTTGTAACGATGGTGCGTATGAA…
Moku_like_8664F	GGGRSSTAAATTTAMAGGTACGTCAACAATTACGGGACGACAATGTATGTATACCACCAATTTATATTGATTGTCTCAAAGATTACCGCCTAACACCAGCGAAATGTGCTATTCCTGGTAAAACTCGAATATTTTCTATAGCTCCGGTGCAGGTTACCATTGATCTCAGAAGGTATATGGGTGTGTTTTTATCTGCATATAGATCTGCTGGTGTTGAAGCACAGCATGGAATTGGCATTAATGTTGATTCTTTGGAATGGACACGACTCGCCCACTATCTGCATGAGGTTGGCGATAATATTGTTACCGGAGACTATACTAATTTTGGACCAACGCTTAGTAGTCAAATCGTCTACGAAGTAATTCAAGATATAATGGACTGGCATGAATTTAATGACG…
Moku_like_9918R	ATAATCGYGTTCAAGGTGCTTGACTGATACGATMGTAGYACATACGACGCAKATGTWACACATTATTGATGTTCCAGRTACGCTAACCAGSAAATKGCWATCTGTAACTGGATATTTCTATAGCTCGTGCAGTACATGATYTCAGAAGTATATGGGTGTGTTTTATCTGCATAWAGATCTGCTGTGTGAAGCACAGCATGGAATGGCATTAATGTGATTCTTTGGAATGGACACGACTCGCCCACTATCTGCATGAGTTGGCGATAAATATTGTTACCGGAGACTATACTAATTT-GGACCAACGCTTAGTAGTCAAATCGTCTACGAAGTAATTCAAGATATAATGGACTGGCATGAATTTAATGACGCCGATTTGGAAACAATGAAAAATT-GAGGT…
Luteo-like Virus Sanger Sequences (raw and untrimmed)
Primer name
Luteo-like_11F	TTGGWRAGAWGGAGAGCTCTGGTTCAGACAGTGGATCACTGCTAGGTGTAGATCAACCTAGTTGGAGGCAAAGAATTAGAAGGTGGCTCCTTTTAAGGCTTTTGCCTTATGTGATATTATTGAGTGGGGTTCCAATACTATCTATGATAGTTTTAGGGGCTCTGCACGGTTTATGGCAGCGTATATATATCGTTCACCTTGAATCGTATAGGGCGGTTAGAGATTGGGTTGCAGGTTTGGATCCAATCCCGGACCCCCCCTCAAGAAATGAGCAGATAGCTGAACATGTCGTTAATTTGATTAAGGACTTTGATTACTATCTGCTCCTACTGGCTGTTACCGGTATAGCAACATTGCTCACTGTTTGGTTCGTTGCTTGTTGGACGCTTAGGCATCCGA…
Luteo-like_1695R	CCTGTAGACGCTCAGCMTCCCGATAAGCGATAATCGMTGCAGATGATCRGTCAATSGACTGTCGATCATCGATGGGTAGCTGTATCAGTAGATCTGCAGCTGTTCTCGTTTTCACATGTCCATCTGATTGTCTAGAGTTTCTCCAACTCTTATGCGTCCACTCACGTATCAGGTATGACAGAAGTWTGATAAGAGACCCAATCCTCAATGTCATAACTCCAAAGATKTAGCATCGCGGCTTCATTCAGATTTGACTTATGTGCATCTTGATYTTCGAAGKGAGTAATTTGGGTGTGCCTATAGCCAAGTTGGTTAGGGAAGCCCCAGCCGTTTTTGGAAAATGCCATGGAATGCGTGGTTATAGTATGGGAAGAATATCAAAATCTCGCCAAATCAAGT…
Luteo-like_1324F	GAGGGGGGTCGRCAGCTTMGACACAGCGAACCACAGTCAGTTGAGAATCCAACTCCAACCTTGGAAGAGCGGGTTTTACAATTGGAAGTTAAGGTTCGTGAACTTGAAAGTAGACAACCTCAGGTTAAAGATTGGCAATGGTGTTCCTATTGTCAAATACAAGTCAAACATATGACAGCTCATGTCAAGAAAGTCCATCGTGCTAAGGAAGTTGAAGTTGTTAAGACGAAATCTCCGACTCAGCTTAAGGTTGAGTCAGCTATCCCATCCGACTCTAAAGTATTGGCTAAATTAGACAATTCTTTTTTAGAGAAGCGGACCGGGACGAAGAAGCAGAAGAAATCGTCTCGCGGCACTTCGAACCGGTCGGCGTCGAAAAGCGACTTTACGCGTCTGGAG…
Luteo-like_3113R	TCGATGTCATGGGGGATGACMCGGTCCAGGATCGGCTGCTCGATGAGCAAAGTTACTTATATTACTTAAGACAGTTTTKTYTGGTAAAGGAGGTATCACGYTCAGTCGAGTTTGCCGGTATGCTYTTCAAGGGTCCGAATGKGATACCGCTATATAAAGGAAAGCACGCTTTTAATYTTYTTCATGTAGATGAAGATGTGTTACCGGATATGGCGGTTTCATATTCGTTGCTATACCATAGGTCMCCCTATATTGATTGGTTTGAAGCTTTGTTCAAASCAATGGGTATAGAGGTTCCATCGSGAAGCTTTAGAGATAGAGTTTTCGATGGTATGACCTAAGCTATTTAGTAGGGAGCTAAATAGTAMTCTCCG
Luteo-like_2364F	GGRGKAMSKGGATTCTTGATMGTTTGAGAGGATTTCTCTGGATAAGAAGGCCTGGGACTGGACAGCGCAGCCTTGGCTGTTCCATGTTGTGTTTCAGTTTAGAGCACGGCATGTGACAGACTGGCGGTGGATCCAGTTGGCCGCAGCTAGATATAAGATTCTGCTGCAGCCTACTTTTGTTACTAGTGGTGGTGTACTGCTTAAACAGAAGGCCCCGGGTGTTATGAAGAGCGGGTGTGTTAACACCATAGCAGACAACACCATGATGCAAGCTATCTTGCATTATAGATGTTGTTTGTTATCTAACCAACCTCTGGGAACGATCGATGTCATGGGGGATGACACGGTCCAGGATCGGCTGCTCGATGAGCAAAGTTACTTATATTACTTAAGACAGTT…
Luteo-like_2846R	TTCCCYGAAGWAGATACGGCAAACCGATGAGCKSATACCYCCTTACAGACAAAACGTCTTAAGTAATATAAGTAACTTGCTYATGAGYAKCGATCCGACGTGTCATCCCCCAYGATATCGATGTTCCCAGAGGTTGTTAGATAACAAACAAATCTATAATGCAAGATAGCTGCATCATGGTGTTGTTGTATSGTGTTAACACACYCGCTCTTCATAACACCCGGGCTTCTGTTTAAGCAGTACACCACCACTAGTAACAAAAGTAGGCTGCAGCAGAATCTTATATCTAGCTGCGGCCAACTGGATCCACCGCCAGTCTGTCACATGCCGTGCTCTAAACTGAAACACAACATGGAACAGCCAAGGCTGCGCTGTCCAGTCCCAGCYTTCTTATCCMGA…
